# Supplementary material for: Novel Method for the Synthesis of Hydroxycobalamin[c-lactam] and Its Impact on Melanoma Cells In Vitro
Source: Int J Mol Sci. 2025 Feb 12;26(4):1540. doi: 10.3390/ijms26041540 (PMC11855847; doi:10.3390/ijms26041540)
Supplement: Supplementary file 1 [file ijms-26-01540-s001.zip]

Archive with 1 entries (1 files):
- ijms-3405480-supplementary.pdf
